# Supplementary material for: Smart Image-Based Deep Learning System for Automated Quality Grading of Phalaenopsis Seedlings in Outsourced Production
Source: Sensors (Basel). 2025 Dec 10;25(24):7502. doi: 10.3390/s25247502 (PMC12737025; doi:10.3390/s25247502)
Supplement: Supplementary file 1 [file sensors-25-07502-s001.zip]

Archive with 1 entries (1 files):
- sensors-3992928-supplementary.pdf
